# Supplementary material for: A noninvasive flexible conformal sensor for accurate real-time monitoring of local cerebral edema based on electromagnetic induction
Source: PeerJ. 2020 Oct 6;8:e10079. doi: 10.7717/peerj.10079 (PMC7546241; doi:10.7717/peerj.10079)
Supplement: Data S1 [file peerj-08-10079-s003.zip]

Archive with 7 entries (4 files):
- Results of animal experiments/
- Results of animal experiments/Rabbits_Raw.xlsx
- Results of physical experiments/
- Results of physical experiments/All_Measurements_Physical.opj
- Simulation Results/
- Simulation Results/S11_Phase_vs_Volume.xlsx
- Simulation Results/S21_vs_Position_Flat.xlsx
