# Supplementary material for: A noninvasive flexible conformal sensor for accurate real-time monitoring of local cerebral edema based on electromagnetic induction
Source: PeerJ. 2020 Oct 6;8:e10079. doi: 10.7717/peerj.10079 (PMC7546241; doi:10.7717/peerj.10079)
Supplement: Data S1 [file peerj-08-10079-s003.zip › Results of animal experiments/Rabbits_Raw.xlsx]

## Sheet: Sheet1
Rabbit1	Rabbit2	Rabbit3	Rabbit4	Rabbit5	Rabbit6	Rabbit7	Rabbit8	Rabbit9	Rabbit10	Rabbit11	Rabbit12	Rabbit13	Rabbit14	Rabbit15	Rabbit16	Rabbit17
-16.4981	-19.9231	-28.6199	-29.4422	-14.0435	-22.8301	-16.9663	-19.5778	-14.9406	-17.2655	-19.1335	-18.2199	-18.4289	-12.6162	-19.2859	-18.6964	-18.6357
-16.8026	-19.4833	-27.8361	-29.1701	-13.5652	-22.3864	-16.5757	-17.8002	-14.6842	-15.8111	-18.9523	-17.9395	-19.0476	-12.3	-19.24	-18.6661	-17.4677
-16.7622	-18.9138	-29.8595	-28.7641	-12.9565	-22.2784	-16.51	-17.7363	-14.2273	-15.3286	-19.0373	-17.9092	-17.3657	-11.5164	-19.1373	-18.6351	-18.2883
-16.0291	-18.901	-28.8988	-26.1959	-12.2609	-22.1744	-16.4165	-16.3745	-13.3036	-16.1875	-17.993	-17.8789	-17.6005	-11.0257	-19.2847	-18.6034	-18.1285
-15.8772	-18.9486	-27.8397	-25.8939	-13.087	-22.0901	-16.9167	-14.3957	-12.8747	-14.5568	-18.167	-17.598	-17.1567	-10.6956	-19.2291	-18.5708	-17.6713
-16.2319	-19.4116	-28.7153	-25.7396	-12.3043	-21.9953	-15.7398	-14.3997	-12.8698	-14.6615	-18.0896	-17.3168	-17.8102	-10.1658	-19.2736	-18.5368	-17.3499
-17.1212	-19.9412	-28.306	-25.3341	-11.9565	-21.6363	-16.3477	-13.6881	-12.9076	-14.7058	-18.1113	-17.0353	-18.7234	-10.0401	-19.1684	-18.5017	-17.0252
-16.6495	-18.9845	-27.5507	-27.2228	-11.8696	-21.4401	-15.2432	-13.3757	-11.9922	-13.8014	-16.4791	-16.7536	-18.9862	-10.2188	-19.1876	-18.4657	-17.924
-16.2401	-17.98	-27.805	-25.7217	-11.5217	-21.421	-14.488	-13.1865	-10.5769	-13.7321	-15.2684	-16.4717	-18.1351	-9.93873	-19.0596	-18.4293	-16.413
-16.704	-18.9593	-27.9237	-24.0681	-11.3043	-21.4695	-14.7121	-11.8119	-10.3444	-13.8735	-14.9268	-16.1894	-17.6675	-9.2195	-19.1827	-18.3932	-16.5861
-16.4914	-19.9251	-27.6318	-23.3427	-11.5217	-21.5831	-13.9824	-12.5801	-10.2771	-13.2238	-15.7455	-15.9069	-19.0154	-9.24608	-19.0766	-18.3573	-17.6909
-16.6155	-18.4174	-25.9978	-23.9965	-11	-21.6933	-13.7862	-12.4459	-9.46879	-13.0094	-15.2996	-15.6242	-18.3833	-9.65296	-19.1652	-18.3219	-17.7362
-17.0141	-16.921	-17.9286	-23.6464	-10.8261	-21.4669	-13.3543	-12.5338	-10.8912	-12.7387	-15.3672	-14.838	-18.5932	-9.08356	-19.0697	-18.2869	-17.2412
-17.3862	-16.9681	-16.3317	-23.9695	-10.6522	-21.4367	-13.0194	-12.5085	-10.3682	-11.6667	-14.8957	-14.5545	-17.7719	-8.35652	-19.1003	-18.2522	-17.0048
-17.2654	-16.9466	-23.1647	-23.2978	-10.2174	-21.4266	-13.8963	-11.6116	-9.8735	-11.3692	-15.1698	-14.2707	-18.3465	-7.88597	-19.1431	-18.2184	-18.8134
-16.7489	-16.991	-23.7475	-22.2748	-9.69565	-21.4058	-13.0225	-11.7771	-9.8657	-11.3222	-15.817	-14.2386	-18.264	-7.67723	-19.0339	-18.1857	-17.2189
-17.2862	-16.9888	-23.7377	-22.0453	-9.47826	-21.406	-12.5371	-11.3506	-9.90141	-12.2064	-16.2148	-13.9545	-18.8463	-9.09046	-19.0363	-18.1534	-17.8042
-16.8263	-14.9864	-24.4689	-21.5629	-9.21739	-21.4476	-11.9587	-11.5564	-8.85797	-10.6383	-14.9594	-13.9222	-19.5656	-8.92839	-19.0124	-18.1211	-18.0076
-16.3488	-12.9321	-27.0805	-21.3402	-8.95652	-21.1762	-10.9771	-10.9313	-7.83175	-9.69723	-14.3312	-13.6377	-18.6648	-9.7184	-19.1999	-18.0891	-16.1977
-17.051	-11.9505	-26.5904	-20.8694	-8.69565	-21.1164	-11.0771	-11.2714	-7.80375	-9.82618	-14.2548	-13.6053	-19.9423	-8.7966	-19.0719	-18.057	-16.5758
-16.9136	-10.981	-27.5671	-20.618	-8.56522	-20.9432	-11.7868	-10.8859	-8.68252	-10.9437	-13.6209	-13.3203	-19.4995	-9.08137	-19.1985	-18.0256	-16.2711
-16.4686	-10.9505	-27.5316	-20.2224	-8.43478	-20.8233	-11.3822	-10.8261	-7.68357	-9.82442	-12.1655	-13.2878	-19.1625	-9.20813	-19.1787	-17.9956	-17.5016
-15.5691	-10.9852	-28.4129	-20.0353	-8.26087	-20.7876	-9.54145	-11.2146	-7.78244	-11.629	-11.637	-13.2552	-19.9922	-8.19908	-19.1786	-17.9663	-17.191
-15.2754	-10.9945	-26.4477	-19.8342	-8.17391	-20.7943	-9.53899	-10.681	-7.74896	-12.3404	-12.266	-12.9697	-19.2	-8.95666	-19.3266	-17.938	-17.6435
-15.347	-10.9149	-26.4517	-19.8232	-8.08696	-20.8788	-10.1161	-9.87347	-7.10708	-13.2109	-12.2204	-12.937	-18.5495	-8.52026	-19.2521	-17.9103	-17.9268
-15.4194	-10.9439	-26.0207	-19.6993	-7.95652	-20.9212	-9.78461	-10.2064	-7.29678	-12.5023	-12.0063	-12.651	-18.6726	-8.64664	-19.1308	-17.8828	-17.409
-14.8741	-10.907	-23.2714	-19.6847	-7.91304	-20.6502	-10.2205	-9.91638	-7.44426	-12.7092	-12.2073	-12.6182	-19.9476	-8.07261	-19.1501	-17.8557	-17.0898
-14.6592	-11.4303	-23.5317	-19.5658	-7.78261	-20.3791	-8.79515	-10.3755	-7.81557	-11.3878	-11.9192	-12.5853	-19.8525	-7.32897	-19.1226	-17.8289	-17.8062
-14.3624	-11.9417	-23.65	-19.1966	-7.69565	-20.2371	-9.4804	-10.1927	-7.78797	-12.1989	-11.9961	-12.2988	-19.6526	-8.07572	-19.1158	-17.8025	-17.0676
-14.4531	-11.4185	-25.1067	-19.3549	-7.56522	-20.049	-10.0152	-10.7292	-7.92265	-12.0067	-11.2885	-12.2658	-18.5672	-7.12985	-19.072	-17.7766	-17.7508
-15.2899	-10.9121	-21.5437	-19.0378	-7.47826	-20.0151	-10.2374	-9.87523	-7.0862	-13.2484	-11.1215	-11.9789	-19.7453	-7.53843	-19.0425	-17.7509	-16.4608
-14.1081	-11.4011	-24.1482	-19.2298	-7.30435	-20.1635	-8.95325	-10.1579	-7.29328	-11.7959	-10.7343	-11.6918	-18.3269	-6.96288	-19.146	-17.7253	-17.5537
-13.7478	-11.9999	-23.7458	-19.1222	-7.21739	-20.2193	-9.63618	-10.6955	-7.44221	-11.5316	-10.3215	-11.6585	-19.2183	-6.92742	-19.0312	-17.7006	-16.7363
-13.0508	-11.9135	-23.3157	-18.9758	-7.13043	-20.0609	-8.99118	-10.0998	-7.68657	-11.017	-10.4795	-11.6251	-19.3659	-7.62341	-19.0519	-17.6773	-17.9412
-13.2096	-11.9387	-27.8491	-18.912	-7	-19.8031	-9.39417	-10.4042	-7.8338	-12.0746	-10.6984	-11.3374	-19.6936	-7.15768	-19.0348	-17.6552	-16.3162
-12.3616	-12.401	-22.0347	-18.513	-6.91304	-19.6223	-8.90224	-10.7151	-7.3775	-9.96871	-10.7868	-11.0495	-18.4958	-6.8366	-19.1636	-17.6346	-17.0021
-11.8236	-12.9472	-21.5462	-18.8398	-6.82609	-19.5495	-9.16722	-10.5855	-7.01207	-9.84675	-12.1175	-11.0158	-19.4589	-6.41579	-19.1869	-17.6152	-17.9822
-12.1767	-13.452	-26.3871	-18.5701	-6.78261	-19.3086	-8.56382	-10.5512	-7.82957	-9.13262	-11.8533	-10.9822	-17.9725	-6.12229	-19.0779	-17.5965	-17.5058
-12.3701	-13.9199	-19.5523	-18.6002	-6.65217	-19.4224	-7.62416	-9.56335	-7.74221	-10.2901	-11.6009	-10.6937	-17.6038	-5.7019	-19.0597	-17.5792	-16.6451
-12.4928	-13.4772	-21.6105	-18.5582	-6.56522	-19.3455	-8.57492	-9.087	-7.6032	-9.48749	-10.889	-10.6599	-18.7895	-5.87187	-19.1777	-17.5633	-17.5376
-12.4766	-12.9502	-18.0237	-18.5949	-6.47826	-19.297	-8.54002	-9.03585	-7.92601	-11.3945	-12.6899	-10.626	-18.5214	-7.17162	-18.8808	-17.5478	-17.8211
-12.9891	-13.9099	-19.7628	-18.6032	-6.3913	-19.2787	-7.74062	-9.24271	-7.3159	-11.3347	-12.2547	-10.0818	-18.1564	-6.45882	-18.7804	-17.5323	-17.0965
-13.0248	-14.9425	-17.4637	-18.6951	-6.21739	-19.2603	-7.94119	-9.23652	-7.59761	-12.6717	-12.1112	-9.7924	-18.6731	-5.44961	-18.7376	-17.5166	-16.565
-12.7701	-13.9155	-18.4691	-18.6769	-6.13043	-19.1926	-8.07009	-9.15943	-6.01716	-12.168	-12.6526	-9.75814	-18.0669	-5.72206	-18.7371	-17.5004	-17.0205
-12.4579	-12.9261	-18.5868	-18.7451	-6.04348	-19.0851	-8.28156	-8.80454	-6.59782	-10.6817	-11.0224	-9.72386	-16.1706	-6.06348	-18.8821	-17.4843	-17.7682
-11.5829	-13.4414	-18.2642	-18.9956	-6.04348	-19.0395	-8.2919	-9.15572	-6.37933	-11.917	-10.4009	-9.68957	-16.175	-6.05922	-18.7537	-17.4684	-17.6037
-11.3683	-13.9753	-16.7402	-18.7729	-5.95652	-18.9478	-8.06899	-9.18954	-6.84563	-10.3088	-9.9017	-8.88786	-17.7417	-6.10399	-18.7192	-17.4523	-18.2949
-11.8789	-13.4334	-15.7362	-18.6843	-5.73913	-18.9563	-7.72266	-8.88081	-6.61865	-10.6132	-12.493	-9.10908	-16.84	-6.23656	-18.8096	-17.4356	-18.4414
-12.0257	-12.9917	-16.4807	-18.6596	-5.65217	-18.9788	-7.9014	-9.21916	-6.83887	-9.99381	-12.7389	-8.81843	-17.3131	-6.05214	-18.8859	-17.419	-18.2434
-12.2797	-13.9374	-13.9862	-18.4824	-5.6087	-18.8116	-8.38076	-9.45458	-6.24189	-10.2648	-10.5805	-8.78369	-16.5884	-5.98422	-18.8517	-17.4025	-19.0045
-11.4745	-14.9339	-13.5496	-18.2918	-5.52174	-18.5174	-7.69155	-8.83286	-6.12889	-10.3068	-11.7172	-8.74894	-16.5375	-6.06662	-18.7536	-17.3862	-18.0376
-11.2534	-14.927	-13.315	-18.2637	-5.6087	-18.2846	-8.35209	-9.35008	-6.64922	-9.61056	-9.8496	-8.45774	-17.4152	-6.08864	-18.8919	-17.3703	-17.4649
-10.8654	-14.9109	-19.6367	-18.0826	-5.6087	-18.365	-7.34431	-9.18846	-6.31446	-10.3495	-10.7836	-8.42283	-16.0076	-5.79748	-18.8151	-17.3541	-18.0361
-10.3254	-15.4018	-14.2152	-17.8777	-5.6087	-18.0689	-7.1263	-8.06974	-6.70585	-10.3156	-10.6853	-8.3879	-16.2274	-5.94123	-18.792	-17.3372	-17.8844
-9.53606	-15.9231	-12.4009	-18.0007	-5.43478	-18.2279	-7.13939	-8.11122	-6.46937	-10.2543	-10.7876	-8.35295	-16.1571	-5.96996	-18.7092	-17.3198	-18.9486
-10.2014	-15.4419	-16.9669	-17.7926	-5.34783	-17.8726	-7.14776	-8.57724	-6.16758	-8.38496	-9.55377	-8.31798	-16.0034	-5.73972	-18.7582	-17.302	-18.6957
-9.92755	-14.9072	-13.2278	-17.6941	-5.21739	-17.8683	-6.64189	-8.70838	-6.40251	-8.43021	-9.75857	-8.283	-16.2541	-5.65333	-18.7767	-17.2845	-18.4198
-9.19817	-14.942	-12.794	-17.5776	-5.17391	-17.5123	-6.49062	-8.51552	-6.66469	-9.15184	-9.12755	-7.99083	-15.1906	-5.73927	-18.6708	-17.2681	-17.469
-9.46084	-14.9983	-12.4106	-17.6479	-5.13043	-16.9178	-5.96892	-7.92248	-5.70077	-8.85959	-9.25301	-7.95568	-16.0887	-6.30196	-18.7783	-17.2526	-17.0988
-9.06172	-14.4879	-11.1555	-17.5102	-4.73913	-16.0985	-7.1462	-8.23064	-5.54741	-9.14977	-9.52446	-7.6631	-15.5763	-9.45791	-18.6033	-17.2383	-16.4594
-8.42348	-13.9137	-11.2439	-17.6657	-5.13043	-16.0938	-6.35666	-8.32537	-5.57735	-9.72791	-9.57625	-7.6278	-15.4497	-9.29195	-18.7503	-17.2249	-17.568
-8.0301	-12.9516	-11.0914	-17.7272	-4.43478	-16.1053	-7.25638	-8.3597	-5.64039	-8.32061	-9.67913	-7.59248	-15.7149	-8.28797	-18.6787	-17.2123	-17.4573
-8.46859	-11.9155	-11.4418	-17.391	-4.43478	-15.8402	-6.09938	-8.01601	-5.44168	-8.01361	-9.40156	-7.55714	-15.4507	-6.71264	-18.6367	-17.201	-17.2876
-7.943	-11.4791	-9.73658	-17.4037	-4.69565	-15.4525	-6.53482	-7.13608	-5.25745	-8.28013	-8.76221	-7.52179	-15.3371	-5.94412	-18.634	-17.1914	-17.9833
-6.93604	-10.9448	-8.60616	-16.8908	-4.82609	-15.3152	-6.50613	-7.13227	-5.57567	-8.92019	-9.1673	-7.48642	-15.5243	-5.41854	-18.7022	-17.1824	-17.1991
-6.95575	-12.437	-8.62316	-16.8849	-4.91304	-15.1705	-5.81031	-7.62898	-5.57064	-8.06148	-9.29115	-7.19285	-15.4681	-4.85049	-19.6479	-17.1735	-17.8575
-7.0972	-13.9968	-9.6326	-17.1414	-4.73913	-15.053	-6.55214	-7.35762	-5.87513	-8.60417	-8.46188	-7.15731	-15.8218	-4.54503	-19.617	-17.1648	-17.5215
-7.84524	-13.4385	-9.52391	-17.2674	-4.78261	-14.4675	-6.24317	-7.28491	-5.97557	-8.29666	-8.02556	-7.12177	-14.2602	-4.39616	-19.6198	-17.1561	-17.7432
-7.57724	-12.9638	-10.0581	-17.0169	-4.86957	-14.198	-5.79924	-6.41467	-5.70981	-7.6473	-7.93065	-7.0862	-14.6732	-4.18099	-18.7572	-17.148	-16.6309
-7.30325	-16.495	-9.57464	-17.0931	-4.56522	-14.1282	-6.35539	-6.30963	-4.68248	-8.20646	-8.50757	-7.05062	-14.4684	-3.85872	-18.6906	-17.1411	-16.3382
-7.14873	-19.951	-8.69227	-16.9833	-4.69565	-13.5708	-5.56554	-6.44758	-5.34631	-7.89649	-8.25576	-7.01502	-15.2665	-3.88129	-18.6431	-17.1349	-16.8304
-7.46507	-18.9807	-10.3204	-16.996	-4.73913	-13.275	-5.54346	-6.01285	-5.04306	-8.10375	-8.32323	-6.9794	-14.8298	-3.84299	-18.7611	-17.1293	-16.7212
-7.17142	-17.9877	-11.03	-16.9994	-4.82609	-13.198	-5.43536	-6.40606	-5.06427	-8.03872	-7.42879	-6.94376	-14.6992	-3.91518	-18.6506	-17.1241	-17.8018
-7.29575	-17.4795	-13.8166	-17.1179	-5	-12.938	-6.34846	-6.07844	-5.54211	-6.21779	-7.93086	-6.90811	-13.5457	-3.71122	-18.7049	-17.1188	-17.8049
-7.2965	-16.9853	-11.5128	-17.254	-4.33913	-12.8266	-5.89131	-6.30907	-5.75952	-5.36824	-6.78751	-6.61312	-13.6561	-3.85932	-18.6833	-17.1136	-16.6732
-6.69622	-19.9811	-21.757	-17.0678	-4.15217	-12.453	-5.82952	-7.06082	-6.2361	-6.47671	-7.14354	-6.57731	-15.0096	-3.81586	-18.7479	-17.1085	-17.1197
-7.02657	-22.9957	-21.7832	-16.9744	-4.47826	-11.6266	-4.79916	-5.85244	-5.24067	-6.89699	-8.58872	-6.54147	-13.3556	-3.78974	-18.783	-17.1033	-17.5289
-7.06642	-22.4365	-8.25012	-16.9818	-3.9913	-10.7597	-5.26441	-6.27275	-5.25935	-8.43795	-8.64698	-6.50563	-14.0674	-3.54216	-18.7404	-17.0979	-16.596
-6.40495	-21.9718	-19.2605	-16.8412	-4	-10.4346	-4.15318	-4.88693	-5.25631	-7.51617	-7.19003	-6.46976	-13.6703	-3.5515	-18.6166	-17.0921	-17.8208
-4.77501	-19.9461	-8.41116	-16.842	-3.7	-10.3409	-4.80723	-6.57181	-5.89408	-6.64814	-7.44146	-6.43387	-13.0627	-3.45638	-18.7059	-17.0857	-17.0311
-4.2447	-17.9305	-9.37961	-16.7975	-4	-9.85716	-4.44545	-6.91678	-5.31844	-5.87591	-8.50181	-6.39797	-13.1242	-3.33502	-18.7461	-17.0794	-17.5925
-3.20778	-16.9501	-7.89731	-16.7743	-3.74348	-9.3711	-4.33931	-6.70731	-5.53674	-6.91072	-6.21976	-6.10185	-12.5777	-3.06227	-18.6474	-17.0735	-17.1555
-3.47079	-15.9464	-8.29891	-16.7093	-3.62609	-9.34533	-4.2462	-7.3246	-5.78784	-7.18115	-7.58948	-6.06578	-12.1904	-2.90022	-18.6456	-17.0679	-17.3847
-3.06022	-15.9555	-6.6693	-16.5745	-3.87826	-8.74233	-4.56666	-6.76807	-5.90148	-5.92832	-7.09151	-6.0297	-13.7168	-2.69979	-18.7957	-17.0626	-16.6234
-2.79576	-15.9876	-6.30213	-16.3836	-3.7913	-8.47333	-4.82132	-6.98172	-5.17643	-5.72133	-7.71431	-5.9936	-13.2155	-2.48212	-17.624	-17.0573	-16.1228
-2.57279	-16.951	-6.55996	-16.6217	-3.63913	-8.26021	-4.06272	-7.61079	-5.82499	-5.80945	-9.73594	-5.95749	-12.845	-2.41576	-18.6404	-17.0516	-16.2151
-3.69003	-17.9147	-6.91167	-16.4469	-3.6	-8.04178	-4.89415	-7.62461	-5.83643	-4.62455	-6.48348	-5.92135	-11.191	-2.29347	-18.7352	-17.0459	-17.535
-2.38997	-16.4126	-7.31173	-16.3931	-3.74783	-7.95716	-4.81178	-6.6084	-4.33401	-4.75648	-6.69261	-5.8852	-12.2054	-2.1748	-18.6662	-17.0402	-16.186
-2.79179	-14.973	-8.03381	-16.2338	-3.52174	-7.87862	-4.08694	-6.09856	-5.10561	-5.45557	-5.86943	-5.58794	-12.7015	-1.79524	-18.7407	-17.0343	-16.1016
-3.11355	-15.4792	-7.38157	-16.4028	-3.17826	-7.46275	-4.52825	-5.57624	-5.48344	-7.17282	-5.92339	-5.81284	-11.475	-1.63703	-18.614	-17.0285	-16.5708
-3.10287	-15.9435	-6.32321	-16.366	-3.33043	-7.48143	-4.53869	-5.4919	-5.2973	-6.80629	-6.3743	-5.77664	-11.5324	-1.53633	-19.7436	-17.0225	-17.6657
-2.86885	-16.436	-6.46116	-16.3464	-2.65217	-7.30201	-3.99086	-5.02166	-5.84641	-6.68018	-6.60078	-5.74042	-12.2055	-1.11273	-20.7662	-17.0163	-17.4034
-1.74791	-16.9583	-5.90176	-16.2651	-3.14783	-7.0601	-4.19975	-6.28885	-5.04654	-8.08283	-5.33955	-5.44257	-10.8858	-0.885229	-19.651	-17.0101	-17.098
-0.778673	-15.4794	-3.85839	-16.1984	-3.03478	-6.84528	-3.969	-6.88054	-5.45912	-6.65867	-5.35378	-5.40619	-11.0961	-0.844779	-19.7046	-17.0039	-17.2979
0.193845	-13.9052	-5.01637	-16.5293	-2.68261	-6.04221	-4.71648	-8.73215	-5.32027	-6.21806	-6.04124	-5.36978	-10.2194	-0.519064	-19.6693	-16.9977	-16.6225
-0.0628961	-13.4918	-12.3431	-16.4141	-2.84783	-6.17871	-4.25377	-7.35325	-5.96344	-4.69427	-6.36353	-5.33336	-11.8649	-0.273881	-18.6067	-16.9915	-17.265
-0.015152	-12.9894	-3.58833	-16.4067	-2.58261	-6.2475	-4.56542	-7.21775	-5.1908	-5.42766	-5.81819	-5.29692	-10.8551	0.0423117	-18.7374	-16.985	-17.0459
-0.65268	-14.4858	-4.16649	-16.3085	-2.39565	-5.94675	-4.44973	-7.22493	-5.25138	-4.77027	-4.85801	-5.26047	-9.45908	0.0724829	-18.7847	-16.9781	-17.4572
-1.32051	-15.9834	-5.70652	-16.662	-2.47391	-6.15213	-4.37974	-5.96618	-5.87981	-4.83098	-6.81859	-5.22399	-10.7955	0.13147	-18.6417	-16.9707	-17.4599
-1.27915	-13.4379	-5.9749	-18.7116	-2.44348	-6.22009	-3.97337	-7.6639	-5.47495	-4.12094	-7.424	-5.1875	-9.27438	0.476008	-19.7269	-16.9629	-17.6889
-1.98092	-10.9426	-6.7156	-16.9802	-2.37826	-5.70677	-4.45714	-7.48988	-5.67417	-5.24172	-5.47976	-5.15099	-10.2163	0.55119	-17.683	-16.9546	-17.9288
-1.38761	-12.4948	-5.17351	-16.873	-2.34783	-5.54504	-3.94912	-7.78788	-5.45355	-3.51333	-4.8833	-5.11446	-10.1546	0.679026	-17.7633	-16.946	-18.818
-1.55707	-13.9069	-7.13458	-16.7314	-2.26087	-5.38053	-3.35501	-5.83889	-5.60112	-4.47389	-6.55997	-5.07792	-8.6692	0.940462	-17.7846	-16.9369	-17.907
-1.08376	-12.9271	-5.46886	-18.4936	-2.23043	-5.20947	-4.089	-7.0237	-5.58491	-4.97644	-7.63912	-5.04135	-9.29868	0.943622	-17.7693	-16.9272	-17.5365
-0.686122	-11.9262	-4.79446	-16.6642	-2.18696	-4.94173	-4.28468	-7.0387	-5.81926	-4.15479	-8.24948	-5.00477	-8.90289	1.05447	-19.6346	-16.9177	-17.9907
-0.940895	-12.9937	-7.36634	-16.6223	-2.17826	-5.06401	-3.38574	-6.65114	-5.74461	-3.89491	-4.86454	-4.7049	-8.43483	1.08561	-18.7398	-16.9088	-17.085
-1.17048	-13.914	-0.645637	-17.0904	-2.11739	-5.20138	-3.67885	-6.44068	-5.97946	-3.44111	-6.36747	-4.93156	-9.40101	1.32417	-18.7232	-16.9004	-17.3573
-0.792421	-12.4066	10.1223	-16.4825	-2.13478	-4.83891	-4.05083	-5.63866	-4.07632	-2.42822	-7.55424	-4.89492	-10.0141	1.49819	-17.6699	-16.893	-16.9986
-0.543148	-10.9016	-6.65672	-16.3525	-2.14783	-4.8947	-3.81887	-5.29328	-5.3463	-4.60476	-6.69126	-4.85827	-8.52882	1.56128	-17.6365	-16.8863	-16.9696
-0.340066	-11.9141	-5.23285	-16.3636	-2.16522	-4.5179	-3.74854	-2.98135	-4.06739	-3.30986	-4.83694	-4.55781	-9.21143	1.47049	-18.6467	-16.8798	-17.7915
0.109581	-12.9214	-6.37474	-16.3191	-2.02609	-4.44236	-2.86621	-4.15713	-4.83649	-4.32688	-4.16713	-4.521	-9.83633	1.5936	-18.7252	-16.8743	-18.545
-0.373915	-11.9487	-0.995811	-16.0606	-2.01739	-4.27145	-3.34562	-4.1016	-4.0789	-3.1573	-5.39251	-4.48416	-9.86521	1.86173	-18.762	-16.8698	-18.8727
-0.904664	-10.9822	-2.87739	-16.0896	-1.98696	-4.21335	-3.44879	-3.15043	-4.20534	-5.62171	-5.10507	-4.44731	-9.26034	1.92204	-17.6707	-16.8659	-18.9914
0.00287412	-10.9601	5.96751	-15.7864	-1.96522	-4.09499	-2.79942	-4.06068	-4.42261	-3.7892	-5.97781	-4.67473	-8.56446	1.99182	-17.7993	-16.8624	-17.2729
0.587022	-10.9866	-5.85565	-15.8308	-1.81739	-4.322	-3.28935	-3.93015	-4.55996	-3.20348	-5.43651	-4.63797	-8.90763	1.92832	-17.7434	-16.8594	-17.6459
1.55513	-10.4969	-3.42731	-15.8714	-1.77826	-4.10475	-3.46235	-4.16304	-4.74239	-3.37223	-6.07734	-4.6012	-8.82923	1.94651	-17.6723	-16.8566	-17.2196
1.64803	-9.90609	-7.34049	-15.616	-1.73043	-3.96127	-3.06537	-7.60941	-4.24805	-2.77277	-5.56618	-4.29971	-8.40205	2.12061	-17.6816	-16.8547	-17.5633
2.54855	-11.4699	-2.98129	-15.5813	-1.67391	-3.69809	-2.56782	-6.21669	-4.77133	-3.4987	-5.81129	-4.26277	-7.49705	2.03848	-18.7349	-16.854	-17.5634
1.65876	-12.9704	-7.60665	-15.6774	-1.66522	-3.37374	-2.99693	-5.62643	-3.93581	-4.20964	-4.05817	-4.22581	-7.76817	2.27087	-18.6022	-16.8542	-17.9508
1.62698	-12.4667	-9.48312	-15.8336	-1.63478	-3.65337	-3.07691	-4.88395	-3.23267	-3.00754	-5.60309	-4.18883	-7.4377	2.30664	-17.7754	-16.8554	-16.9504
1.13797	-11.9533	-6.67021	-15.8136	-1.5913	-3.44158	-2.56944	-7.71266	-3.3288	-2.61893	-6.32722	-4.15183	-7.34409	2.40649	-17.6528	-16.8571	-15.9089
0.84204	-11.4352	-9.32514	-17.0791	-1.5913	-3.40663	-2.86299	-4.45147	-3.28479	-5.1364	-7.13701	-4.11482	-7.77927	2.3733	-18.7687	-16.8588	-18.406
1.51917	-10.9975	-9.42175	-20.2786	-1.48261	-3.23509	-2.78808	-5.20938	-3.35794	-4.63145	-5.84003	-4.07778	-6.64773	2.61586	-18.7131	-16.8606	-17.7589
0.943682	-12.4158	-9.08179	-16.8343	-1.48261	-3.09879	-2.42518	-6.31476	-2.58095	-3.88506	-4.24067	-4.04073	-6.69779	2.08731	-18.6336	-16.8625	-18.1586
0.828268	-13.9441	-9.25771	-15.8924	-1.46957	-2.67647	-2.29169	-4.98468	-3.60924	-2.5043	-4.14353	-4.00366	-6.27861	2.12754	-18.728	-16.8644	-17.1428
0.146621	-13.4146	-9.83314	-15.1722	-1.40435	-2.55091	-2.20208	-5.25922	-3.18386	-2.61708	-6.08918	-3.96657	-6.92451	2.15439	-18.7848	-16.8666	-17.0364
0.106319	-12.9652	-10.1954	-15.6872	-1.36957	-2.3919	-1.58825	-7.56269	-2.68257	-1.88851	-3.8468	-3.92947	-6.15793	2.31077	-18.6886	-16.8686	-17.5111
1.34178	-11.4554	-9.2464	-15.2547	-1.30435	-2.49692	-1.59643	-7.08052	-2.18546	-3.96998	-3.61717	-3.89234	-6.77036	2.33971	-18.7452	-16.8704	-17.7797
3.25403	-9.99458	-10.6406	-15.2991	-1.30435	-2.35407	-1.74396	-6.64137	-2.21093	-2.92986	-3.36428	-3.8552	-6.56044	2.16975	-18.7736	-16.8725	-17.7738
3.54145	-10.4823	-8.59836	-15.0632	-1.45652	-2.32036	-1.18176	-6.13188	-3.14774	-1.35107	-6.45752	-3.81804	-6.27641	2.20055	-18.6601	-16.8755	-16.4632
3.5876	-10.9337	-6.22769	-14.8828	-1.24783	-1.89344	-0.137468	-6.15602	-1.49436	-2.81373	-4.0761	-3.78086	-6.38294	2.14496	-17.7028	-16.8792	-16.2379
3.86882	-11.4669	3.28166	-14.849	-1.1913	-2.19221	1.36592	-6.56069	-1.36434	-2.8275	-2.87931	-3.74367	-6.91019	2.2783	-16.7635	-16.8839	-15.6524
3.46303	-11.9102	-9.48068	-16.3317	-1.09565	1.10245	1.65254	-6.60777	-1.04911	-0.815814	-3.27933	-3.70645	-6.36338	2.20863	-16.7798	-16.889	-19.0388
3.4988	-11.9882	-7.43001	-14.9652	-1.16522	0.925121	1.75214	-5.62365	-1.55604	-0.324718	-4.96418	-3.66922	-6.93099	2.12083	-16.7597	-16.8942	-17.8607
2.54248	-11.9012	-9.43626	-15.8639	-1.1	1.13181	2.39367	-5.64039	-1.93998	-3.05088	-7.44356	-3.63197	-6.11405	2.35128	-16.7731	-16.8999	-18.5827
3.54615	-11.446	-9.96285	-19.4495	-1.22609	2.33181	1.4351	-5.58725	-1.13325	-0.387597	-4.22012	-3.5947	-6.17359	2.34713	-16.7352	-16.9062	-19.3384
3.32821	-10.9293	-8.40761	-16.5352	-0.978261	2.76003	1.9015	-4.83504	-1.36881	-1.25012	-4.38122	-3.55741	-6.545	2.25374	-16.6099	-16.9126	-17.7844
3.46283	-9.90005	-8.38335	-14.3474	-0.96087	1.77938	1.68676	-5.77409	-2.64493	-0.928235	-3.87317	-3.52011	-6.38059	2.16565	-16.6936	-16.919	-17.9223
4.52122	-8.97122	-7.89821	-14.0878	-1.01304	1.90629	2.12212	-4.83249	-2.003	-0.503973	-4.09388	-3.48278	-6.08321	1.98516	-16.7505	-16.9254	-18.0667
5.03119	-11.4585	-8.44692	-14.0043	-1.08261	1.99039	2.29507	-5.76431	-2.77583	-1.9272	-2.9416	-3.44544	-6.33454	2.02207	-16.7125	-16.9313	-16.6158
5.45234	-13.9535	-8.54124	-13.6977	-1.0087	1.17171	1.92897	-3.81889	-2.34755	0.350806	-3.65991	-3.40808	-6.10776	1.91776	-16.6662	-16.9373	-19.1069
4.10702	-13.4236	-8.37567	-15.2423	-0.952174	2.66008	2.76786	-4.4924	-2.39501	-0.816979	-3.49077	-3.3707	-5.28295	2.02024	-16.6905	-16.9434	-18.321
3.88407	-12.9182	-8.36357	-14.0961	-1.12174	2.31886	2.49567	-4.26493	-2.61275	-0.257837	-3.00236	-3.33331	-5.37857	2.01328	-16.6782	-16.9493	-18.8667
3.97825	-12.99	-8.7844	-13.9465	-1.1087	-2.36207	2.54751	-2.92766	-2.85781	-0.670919	-5.55394	-3.02769	-5.66912	2.01992	-16.6274	-16.9551	-16.876
4.24329	-12.9822	-8.42843	-13.7683	-1.01739	1.53737	4.70047	-3.8936	-3.97487	-0.668432	-4.73594	-3.25846	-4.83136	2.07505	-16.7239	-16.9607	-18.1721
4.92075	-13.464	-0.305811	-13.4111	-1.03913	1.62273	5.54139	-3.60099	-3.57889	-0.620583	-3.33345	-3.22101	-4.44554	1.98861	-16.6502	-16.9661	-17.697
5.43191	-13.9943	-7.05217	-13.4247	-1.11304	1.37038	5.51111	-3.12928	-2.8159	-0.927279	-3.83314	-3.18354	-5.23471	1.82781	-16.7687	-16.9713	-16.5005
4.64627	-12.9478	-8.34008	-13.4432	-1.18696	1.56399	5.45992	-2.84877	-2.27422	1.2253	-2.50791	-3.14605	-4.1253	1.72749	-17.7884	-16.9763	-17.519
5.14867	-11.9664	-8.56347	-13.217	-1.07391	2.09436	6.24909	-2.81429	-2.62964	0.433774	-3.20025	-3.10854	-3.10948	1.70033	-17.7321	-16.981	-17.373
4.74493	-10.9824	-6.90792	-13.2641	-1.06522	2.02477	6.73788	-2.68206	-2.15844	1.6198	-3.41045	-2.80203	-3.28773	1.75231	-16.6366	-16.9852	-18.2678
4.8689	-9.97911	-8.32765	-13.2345	-1.16087	1.47979	6.10653	-2.6111	-2.26577	-0.212942	-4.74316	-2.76436	-2.36798	1.89248	-16.7245	-16.9888	-18.4764
5.60812	-13.9095	-8.19745	-13.1408	-1.27391	1.64475	7.4168	-2.04345	-2.42897	-0.169638	-3.26958	-2.99591	-3.44026	1.71521	-16.6055	-16.9919	-16.8926
6.88251	-17.9325	-8.3457	-13.0324	-0.686957	1.51327	7.06916	-2.74053	-2.82314	0.381783	-1.94299	-2.95833	-2.92746	1.67953	-16.6789	-16.9949	-17.3892
7.01537	-12.9532	-7.69734	-12.8727	-0.66087	1.01879	6.61535	-2.71872	-2.04262	0.496071	-6.51102	-2.92074	-2.6343	1.72911	-17.7324	-16.9981	-19.0925
6.65975	-7.90879	-8.19648	-12.6923	-0.669565	1.38935	7.2762	-1.30087	-3.73468	-0.282041	-2.72411	-2.61348	-2.16092	1.69464	-16.6144	-17.0014	-18.6159
6.27395	-8.9896	-7.88028	-12.9397	-0.734783	1.77714	7.70569	-0.940106	-3.07542	-1.14468	-2.52353	-2.57571	-2.51517	1.63088	-16.6203	-17.0051	-17.9519
6.2223	-9.92545	-8.1752	-12.4523	-0.425652	2.41881	6.99645	-0.792959	-2.77623	0.0964772	-5.10927	-2.53793	-1.15888	2.08945	-16.6299	-17.0088	-17.131
5.50765	-10.4264	-8.13144	-12.2625	-0.5	2.66386	6.70133	-1.78561	-2.62644	0.40823	-2.44059	-2.50013	-2.00817	1.96843	-16.7486	-17.0125	-17.2917
5.01835	-10.9438	-8.10323	-12.0887	-0.434783	2.36828	6.49016	-1.24739	-3.9125	-0.894242	-2.1105	-2.4623	-1.2514	2.67957	-18.7429	-17.0164	-17.0591
4.90085	-10.4816	-7.65791	-11.8757	-0.634783	2.78223	6.68338	-0.928652	-2.35988	0.595458	-2.757	-2.42446	-0.725095	2.68963	-18.644	-17.0207	-17.5438
5.09458	-9.94028	-8.12219	-11.8894	-0.469565	2.83553	6.81111	-0.880861	-1.81938	-0.978023	-3.05193	-2.38661	-0.831317	2.71445	-18.6597	-17.0248	-17.376
4.55323	-9.47001	-7.96985	-11.7363	-0.552174	3.659	7.08346	0.0593506	-2.95495	-1.13653	-2.37888	-2.34873	-0.237598	2.5963	-18.7015	-17.0286	-16.0292
4.21762	-8.98659	-1.05473	-11.5477	-0.734783	3.62283	7.4361	0.0928729	-3.27683	0.404651	-1.73649	-2.31083	-0.711765	2.57888	-18.6065	-17.0321	-16.6431
5.2887	-8.47874	-7.67511	-11.4238	-0.678261	4.37245	6.65716	-0.0398178	-2.65256	-1.06742	-2.36398	-2.27292	-0.894529	2.49136	-17.7048	-17.0351	-17.4566
6.4284	-7.91051	-5.51179	-11.6373	-0.647826	4.23252	7.20708	-0.668511	-2.33938	-0.401485	-2.05369	-2.23499	-1.03187	2.58195	-17.601	-17.0379	-18.8084
6.54341	-8.49285	-6.10906	-11.3495	-0.495652	4.2295	7.93633	-0.276978	-2.61613	1.48316	-0.848664	-2.19704	-0.10463	2.61646	-17.7019	-17.0408	-18.521
6.93054	-8.97575	7.80682	-11.26	-0.416087	4.32544	7.52223	-0.617168	-2.37265	0.15138	-1.78598	-2.43029	0.616391	2.49588	-17.6993	-17.0435	-17.2167
6.29643	-8.49462	-12.5611	-11.1073	-0.227391	4.31229	7.20891	0.0451115	-3.97835	-1.26977	-3.78658	-2.39243	0.796662	2.41925	-17.6462	-17.046	-16.8662
6.3786	-7.95583	-19.3235	-11.0539	0.104348	6.54167	7.26092	0.142011	-2.08943	-1.12054	-2.87369	-2.35456	0.875194	2.62129	-17.7224	-17.0484	-16.3147
7.01413	-6.99867	-17.591	-11.3517	0.0144783	6.07103	7.52651	-0.616516	-2.19944	-1.99617	-1.9043	-2.31667	0.616294	2.65854	-17.7093	-17.0506	-16.0905
7.24693	-5.91028	-7.87333	-10.7882	0.22913	5.87596	7.16629	0.0977373	-2.25415	-0.397575	-1.96904	-2.27876	1.85342	2.58497	-18.7734	-17.0528	-16.3891
7.01222	-5.48033	-17.2795	-10.5579	0.578261	5.99848	7.92572	-0.398137	-2.18689	-0.668749	-2.21502	-2.24083	1.19269	2.57429	-18.6483	-17.055	-17.1
7.38959	-4.99066	-17.355	-10.4219	0.652174	5.8175	7.68519	-0.403431	-2.61669	-1.94881	-2.35113	-2.20288	1.82162	2.60743	-18.687	-17.057	-17.8066
7.20833	-4.96926	-14.2105	-10.3903	1.00435	5.82012	7.14728	0.485453	-2.38272	-0.985707	-3.64288	-1.89276	1.85604	2.7043	-17.6703	-17.0588	-17.2456
6.02095	-4.95439	-18.1255	-10.6162	1.61739	5.98437	7.95844	1.08188	-1.42451	-1.83468	-4.11538	-2.12693	1.23606	2.52139	-18.6404	-17.0603	-18.6537
6.41088	-5.98983	-21.8692	-10.5312	1.86957	5.75286	7.08502	0.955502	-1.46995	-0.366241	-1.90604	-1.81651	1.00939	2.82406	-17.7559	-17.0617	-16.5814
6.08426	-6.90046	-31.7422	-10.5502	1.96957	6.71513	7.08975	0.661873	-1.72493	-0.344894	-2.4954	-1.77835	2.7074	3.03249	-17.6284	-17.063	-16.8443
7.00324	-4.96679	-8.8774	-10.6402	2.35652	6.89472	8.03857	0.923639	-1.75137	-1.76471	-1.92984	-2.01286	2.02495	3.59233	-17.6191	-17.0643	-16.181
7.34931	-2.97027	-9.35005	-10.6292	2.6913	6.07336	7.73618	1.15833	-1.54836	-0.642418	-2.69924	-1.9748	2.66876	3.12989	-17.7416	-17.0654	-16.3751
7.08806	-4.4938	-9.90444	-10.5141	2.87826	6.37718	7.42669	0.388118	-1.77229	-0.550736	-3.39121	-1.93672	2.38789	2.98301	-17.6548	-17.0665	-18.2614
6.23309	-5.97018	-9.2956	-10.2714	3.05652	7.25325	7.55432	0.458596	-1.19555	-1.24609	-2.50183	-1.89863	3.59125	3.11038	-17.7321	-17.0676	-18.1949
6.97736	-4.49536	-9.33231	-10.1571	3.41304	6.88407	8.4135	0.854929	-0.0138958	-0.695067	-2.61708	-1.31408	3.1095	2.59177	-17.7455	-17.0686	-17.9328
7.20897	-2.94946	-9.21546	-10.1267	3.72609	6.51905	7.69887	1.02261	-0.970008	-2.22347	-2.139	-1.27568	3.47145	3.01832	-17.7659	-17.0695	-18.0492
8.02098	-3.42386	-8.14099	-10.0584	3.91739	6.21176	8.37593	1.06737	-1.46434	-1.84747	-5.45363	-1.23726	3.5738	3.15622	-17.6672	-17.0704	-18.5024
8.19084	-3.93689	-7.08068	-10.5049	4.23478	7.27686	8.35133	0.612118	-0.912923	-1.80227	-3.81089	-1.47244	3.9541	2.94153	-17.6928	-17.0711	-15.2449
7.46388	-4.49101	0.191677	-10.0128	4.43478	7.83762	8.10889	0.329494	-0.197909	-2.24737	-3.27133	-1.16037	4.41037	3.04895	-17.6342	-17.0714	-17.2576
7.09719	-4.99191	-14.731	-9.82884	4.6087	7.93209	8.23229	0.294281	-0.0108551	-2.20493	-3.03139	-1.12189	4.82633	1.92296	-17.7465	-17.0713	-16.1689
6.94372	-4.42228	-5.17297	-9.7064	4.86957	8.15535	7.98909	0.574468	-0.933054	-1.34604	-2.75724	-1.0834	4.05403	2.25099	-17.7648	-17.0707	-16.8435
7.79253	-3.90949	-3.2723	-9.66956	5.04348	7.83274	7.22063	1.04291	-0.0606016	-0.735857	-2.16465	-1.04488	4.38254	2.88443	-17.7138	-17.0698	-17.5427
7.0182	-3.44662	-22.6717	-9.64505	5.17391	7.74417	8.04919	0.42861	-0.981822	-0.903204	-2.19355	-1.00635	5.59955	1.91716	-17.7049	-17.0685	-17.3819
6.86841	-2.98908	-6.87016	-9.40752	5.30435	7.91858	7.96978	2.00104	-0.316161	-0.906054	-1.96262	-0.967803	5.23477	2.55561	-17.643	-17.0668	-16.0678
7.1113	-4.41742	-6.6992	-9.46955	5.43478	8.02653	7.87605	1.86469	0.783736	-0.116626	-2.11503	-0.929233	5.89037	2.52233	-17.7739	-17.0646	-18.1649
7.46163	-5.96619	-6.41691	-9.49105	5.56522	9.11694	8.01101	1.23615	0.534138	-1.12039	-1.89177	-0.890645	5.63429	2.61258	-17.7897	-17.062	-16.1046
7.4659	-4.4706	-7.58234	-9.36843	5.6087	9.32565	7.97456	1.99578	0.885359	-0.919198	-1.86763	-0.852038	5.14681	2.35713	-17.6745	-17.0592	-16.4175
7.44089	-2.92537	-6.70261	-9.2839	5.73913	9.38616	7.73358	2.13256	0.899005	-0.934034	-2.61777	-0.813412	6.49476	2.38264	-17.7942	-17.056	-15.4173
7.21623	-4.49897	-7.24441	-10.1977	5.91304	9.17291	7.56267	1.70231	0.625938	-0.485972	-2.57742	-0.774767	6.81928	2.03639	-17.7728	-17.0525	-16.1451
7.95435	-5.99516	-8.04657	-9.3336	6.04348	9.17563	7.88286	2.04401	0.137869	-0.783261	-1.97902	-0.736104	6.49786	2.35842	-17.6611	-17.0487	-16.9651
8.3615	-3.43321	-6.60799	-9.16289	6.04348	9.22903	8.55461	1.34135	0.217802	-0.805202	-2.70929	-0.972778	6.69233	2.38894	-17.6969	-17.0443	-18.1146
7.86834	-0.939653	-6.58355	-9.03487	6.17391	9.14186	7.7736	1.96978	0.182141	-0.136747	-2.38017	-0.934211	6.9349	2.80222	-17.6915	-17.0395	-17.5923
8.08708	-1.94739	-7.73541	-8.98919	6.34783	9.18467	7.433	2.13574	0.0418199	-0.383609	-4.47003	-0.895625	6.98184	2.91201	-17.6383	-17.0342	-16.9636
7.7978	-2.92703	-7.24589	-9.00115	6.43478	8.73267	7.94802	2.04271	0.106942	-0.595443	-2.03582	-0.85702	6.37086	2.8783	-17.6413	-17.0288	-16.2539
7.64501	-4.92927	-4.17961	-9.27579	6.56522	9.38295	7.74171	1.4694	0.616443	0.56716	-2.66579	-0.818397	6.52915	3.02493	-17.6996	-17.0237	-17.8452
7.96836	-6.92186	-4.74887	-8.81918	6.69565	9.11663	7.93046	1.42302	1.93966	-0.613512	-0.977425	-0.779755	6.49364	2.9532	-17.7447	-17.0186	-16.8561
8.31769	-2.4712	-6.08821	-8.9025	6.82609	9.44595	7.97455	1.73231	1.35446	0.715917	-0.987271	-0.741094	6.4689	3.11465	-17.7761	-17.0139	-16.394
8.57118	2.06925	-6.42638	-8.5346	6.91304	9.51494	7.73125	1.60736	1.41063	0.71179	-1.2376	-0.702414	6.54908	3.13695	-17.6227	-17.0093	-17.7455
8.35199	-0.444333	-4.85644	-8.58633	7.08696	9.47963	7.53267	1.68911	1.98435	-0.017847	-1.51665	-0.663715	7.13645	3.13107	-17.6059	-17.005	-16.6758
7.63382	-2.96035	-5.45323	-8.55717	7.30435	9.43966	7.17827	2.2039	1.94558	0.356571	-2.69905	-0.624997	7.24905	3.0826	-17.6115	-17.001	-17.5982
7.88771	-2.99384	-6.88912	-8.47951	7.43478	9.48942	7.30291	1.81448	1.67664	0.460242	-5.1442	-0.58626	7.55892	3.19787	-17.6724	-16.9975	-16.5936
7.75613	-2.92198	-5.34677	-8.35955	7.78261	9.5011	8.53396	2.15491	1.9883	0.23017	-3.74532	-0.547505	7.37357	3.06128	-17.7819	-16.9943	-16.6138
7.86781	-2.96624	-5.31699	-8.59767	7.95652	9.20001	7.24628	1.70044	1.76683	1.58183	-3.70796	-0.50873	6.94115	3.47026	-17.7851	-16.991	-17.3902
8.53445	-2.93921	-7.57649	-8.40957	8.17391	9.52796	7.77135	1.64795	1.3367	0.922918	-2.64039	-0.469937	7.13557	3.52746	-17.7635	-16.9879	-16.8331
7.63825	-2.92587	-5.32962	-8.34963	8.3913	9.45439	7.59369	2.98266	1.66238	1.85414	-2.31939	-0.431125	6.89816	3.47125	-17.7937	-16.9847	-16.8119
7.45925	-2.98952	-7.2729	-8.69721	8.52174	8.37201	7.96462	2.95407	1.24417	2.73279	-1.09766	-0.392293	7.27285	3.59441	-17.655	-16.9819	-16.9054
8.06185	-3.48721	-7.61214	-8.12614	8.69565	9.70364	8.03204	1.6529	1.29551	1.88295	-0.913889	-0.353443	6.65676	3.57222	-17.7712	-16.9796	-16.6768
7.63689	-3.94505	-7.58038	-8.04425	8.82609	8.81571	7.84154	2.263	1.68018	3.26416	-1.27155	-0.314574	7.28604	3.63827	-17.6728	-16.9777	-18.2304
8.3431	-2.45148	-7.66686	-8.4362	8.86957	9.4097	7.88918	-0.698178	2.52785	3.24063	-4.72122	-0.275686	7.34979	3.5772	-17.642	-16.9762	-17.7659
7.63512	-0.910952	-7.66731	-8.21425	8.95652	9.45227	8.33024	0.011986	2.41159	3.11522	-2.45617	-0.236779	7.18523	3.48978	-17.6867	-16.9749	-17.2596
7.94509	-1.9201	-10.1751	-8.19978	9.13043	9.07406	8.06692	-1.13442	1.60264	2.0406	-1.12837	-0.197853	6.77714	3.64632	-17.7245	-16.9737	-17.3072
7.51937	-2.92657	-9.5823	-8.12385	9.13043	9.21468	8.29289	-0.753664	2.75052	1.73356	-0.983613	-0.158908	7.02432	3.29239	-17.6357	-16.9725	-17.1759
7.43747	-1.99487	-11.3057	-8.04276	9.21739	9.09565	7.86408	2.76707	2.58353	3.54524	-1.48085	-0.119944	6.80895	3.64647	-17.739	-16.9714	-17.172
6.88343	-0.992711	-13.0789	-8.01557	9.30435	9.35582	8.26727	0.933802	2.55179	2.36842	-1.27213	-0.0809604	6.32727	2.50805	-17.7361	-16.9704	-16.7066
7.57579	0.00885275	-11.121	-7.86682	9.30435	9.06781	8.32519	0.324408	3.58357	2.17834	-0.951565	-0.0419582	7.06872	2.17505	-17.643	-16.9696	-16.6906
8.09879	1.07984	-11.5623	-7.71308	9.30435	8.90213	8.25102	1.42665	2.51182	-0.0239142	-1.17487	-0.00293706	6.82594	1.70452	-17.6993	-16.9687	-16.477
7.62049	1.5943	-12.9087	-7.74915	9.47826	8.99281	7.99631	3.02102	3.08259	0.535385	-1.23358	-0.242768	6.30733	2.10807	-17.7478	-16.9677	-15.6747
7.67972	2.06837	-12.7378	-7.74176	9.52174	8.90517	7.4144	1.34866	3.71957	0.555971	-0.439127	-0.203845	6.90948	2.12005	-17.6535	-16.9671	-16.1682
7.46772	1.01321	-12.4586	-7.6861	9.6087	9.13526	7.82148	3.0919	3.99616	1.58419	-0.35831	-0.164903	6.12377	2.31771	-17.7674	-16.9669	-16.1897
7.55584	0.0722725	-12.64	-7.78229	9.65217	9.10349	8.44536	1.13756	3.35453	1.19925	0.0240062	-0.125942	6.23994	3.08421	-17.6158	-16.9672	-16.443
7.62124	0.511035	-12.8931	-7.73256	9.6087	8.45491	8.14267	1.22276	3.97126	1.7027	-2.42679	-0.0869616	6.35118	3.78393	-17.7556	-16.9681	-16.737
8.4559	1.01175	-12.6758	-7.61121	9.69565	8.90622	8.00462	1.58716	3.34645	1.57324	-1.30739	0.23159	6.17649	3.78904	-17.7833	-16.9694	-16.3194
7.20668	1.06407	-2.89167	-7.45059	9.73913	9.24519	7.82506	1.37781	3.88654	1.80855	-1.40218	0.270745	6.13506	3.68998	-16.7853	-16.9708	-16.7663
7.25152	1.03288	-0.554385	-7.36869	9.73913	9.09975	7.2868	2.75022	3.45469	1.9676	-1.09043	0.309919	6.64538	3.75921	-16.6461	-16.9727	-18.5436
7.06166	1.06538	-0.854449	-7.39794	9.78261	8.47473	7.89483	1.31166	3.41343	3.54757	0.797779	0.349112	5.12055	6.47313	-16.6365	-16.9751	-16.6154
7.2009	1.07491	0.292862	-8.17469	9.73913	7.99345	7.86653	0.253268	4.21773	2.13583	0.881777	0.388324	5.46233	3.72477	-16.6519	-16.9775	-16.4614
7.43486	1.05832	1.13796	-7.08097	9.78261	8.10159	7.89623	2.14323	3.12565	1.19831	0.721114	0.427555	6.23617	3.98869	-16.6484	-16.9798	-18.0083
6.98826	1.074	0.699165	-6.78393	9.78261	8.91253	7.42019	3.18159	3.30891	2.68154	0.628458	0.466805	6.40278	3.928	-16.6078	-16.982	-16.2448
6.95816	1.02348	-3.63116	-6.72194	9.73913	8.9186	6.83323	2.57093	3.7261	2.69501	0.707484	0.786584	6.86523	4.17019	-17.7067	-16.9838	-18.0195
6.30618	1.0735	-1.74136	-6.84503	9.73913	8.07864	7.31133	2.85421	3.78287	3.49528	0.296588	1.10665	6.15589	3.39628	-17.6426	-16.9855	-18.7652
7.29085	0.0970599	-2.21422	-6.72318	9.82609	8.23189	7.51391	3.27795	3.69379	2.30453	-0.358972	1.14624	5.94101	3.92212	-17.7155	-16.9873	-17.4714
6.86339	-0.913307	-0.0458548	-6.8278	9.86957	8.77302	7.62055	3.41791	3.0098	1.64793	-0.800908	0.904918	6.84661	3.67714	-17.6113	-16.9887	-18.9486
6.91241	1.00862	-0.304625	-6.84496	9.86957	7.61211	7.14531	3.2496	3.84321	1.22743	1.01072	1.22546	6.62004	3.07631	-17.7997	-16.9899	-17.2431
7.79912	3.03664	-0.558615	-6.69551	9.95652	8.37803	8.01092	3.67936	3.92233	-0.101988	0.959018	0.983904	6.45495	4.07887	-17.6037	-16.9909	-18.398
6.5729	2.53692	-0.455734	-6.74936	10.0435	8.53373	7.59631	2.3601	3.77095	0.0579977	-1.00435	1.02343	6.46207	4.16	-17.686	-16.9918	-18.1428
6.14254	2.0685	-0.553915	-6.74185	10.0435	8.70989	7.68658	4.20131	3.04266	1.02844	-0.0134192	1.06297	6.04292	3.35375	-16.7307	-16.9926	-16.0117
6.55555	1.55979	1.68289	-6.60383	10.0435	7.62284	7.02089	3.63706	3.37819	0.290298	0.0732703	1.10253	6.93688	3.68281	-16.6885	-16.9934	-18.0705
6.79957	1.07894	-0.899131	-8.27744	10.3043	7.88324	7.97711	3.16537	3.70434	-0.200523	1.00016	0.860363	6.29897	5.73757	-16.74	-16.9939	-17.5905
7.28442	1.03677	0.605871	-7.27412	10.2609	8.64767	7.91377	3.93425	3.72951	-0.199022	1.20866	1.18171	5.56524	5.36544	-17.7682	-16.994	-18.9997
7.4889	1.0206	1.01974	-6.57765	10.1739	7.97698	6.61984	4.79089	3.22428	-0.101215	-0.658641	1.22132	6.33337	4.48745	-17.6669	-16.9936	-17.4591
7.2713	2.00867	12.9621	-6.47369	10.1739	7.78871	6.6287	4.75026	3.26905	-0.322562	0.626077	1.26096	5.94766	4.12097	-16.6632	-16.9929	-16.7923
6.77024	3.07719	1.6064	-7.78944	10.1304	7.95096	6.6935	2.91544	3.67303	1.54309	-0.277939	1.30062	6.48528	5.21995	-17.6415	-16.9922	-16.7807
6.74271	2.52057	1.96419	-6.69772	10.087	7.31249	7.20178	3.21503	3.47749	1.44246	0.488095	1.3403	6.44911	4.83898	-17.7303	-16.9917	-16.6742
6.4126	2.03883	2.10575	-6.50295	10.087	7.85834	6.64913	3.99252	3.62372	2.70025	0.266966	1.37999	6.18678	3.88193	-17.75	-16.9913	-16.9041
6.70859	2.05518	1.31712	-6.50601	10.1739	8.19469	7.43294	5.13686	2.23644	2.72843	2.20438	1.41971	5.9854	5.04953	-17.731	-16.9913	-17.2525
6.94806	2.0229	1.26326	-6.43663	10.1304	7.89816	7.15964	3.2183	3.17712	1.71945	0.956426	1.45944	6.78173	5.01808	-17.7343	-16.9914	-17.2515
6.46578	2.06419	1.98863	-6.31639	10.1304	7.79325	6.62544	4.03463	3.82964	0.882087	0.377965	1.49919	5.98825	3.35637	-17.6145	-16.9917	-18.4567
6.27505	2.04845	4.10947	-6.43713	10.6957	6.38143	7.3083	3.97734	3.76692	1.69048	1.37789	1.25585	6.25632	4.92729	-17.6488	-16.9922	-17.6619
6.41981	3.01518	0.232572	-6.23133	10.3043	6.75967	7.35941	4.20714	3.93448	2.26046	1.93482	1.2955	6.72342	3.68107	-17.7424	-16.9932	-16.1677
5.43639	4.07819	1.16802	-6.18593	10.2609	7.5595	7.41166	2.43765	2.10789	2.80409	1.61099	1.61857	6.9124	3.45533	-16.6788	-16.9943	-15.4474
5.8943	3.51006	1.16566	-6.26827	10.2609	6.39525	7.0206	4.12954	2.18223	3.04182	1.30641	1.6584	6.52646	3.42186	-16.6468	-16.9951	-16.0425
6.4747	3.02941	-0.422166	-6.03954	10.2609	7.31413	7.01288	3.852	3.0991	3.62517	1.64084	1.69826	5.71804	3.28207	-16.6308	-16.9958	-17.1072
6.65939	2.52374	1.18959	-6.0385	10.2174	7.21665	6.62666	3.31532	3.48976	3.56477	1.37299	1.45431	5.6677	3.24873	-16.6196	-16.9962	-17.6435
6.66533	2.05309	0.985915	-6.11851	10.2174	7.17852	6.96368	3.47816	3.19325	2.73235	2.02892	1.49406	5.59099	3.41951	-17.6809	-16.9966	-18.4536
6.16262	2.50915	0.694035	-5.93236	10.2174	6.97132	6.99847	3.97384	3.89589	3.37021	2.16025	1.81792	5.60462	3.5088	-17.7863	-16.9972	-17.6533
6.07379	3.04053	1.20059	-5.83313	10.1739	7.04064	6.61528	4.01551	4.09909	3.53318	2.23472	1.85785	5.87878	3.89141	-16.7564	-16.9979	-18.3772
6.61446	3.51048	1.3306	-5.85006	10.6087	6.58467	6.94389	2.31425	4.04417	2.97513	2.88004	1.61343	5.47508	3.4099	-17.6261	-16.9985	-18.2034
7.47573	4.01123	0.59518	-5.76409	10.5217	6.97389	6.98512	3.67976	4.5573	2.79412	2.90853	1.65326	5.33844	4.93595	-17.7172	-16.9992	-18.2541
6.43131	3.57844	0.455047	-5.6659	10.6087	7.01796	6.64881	4.42906	4.7725	2.99315	2.48362	1.97776	5.61046	5.15602	-16.6678	-16.9998	-18.8745
6.11898	3.02916	2.44918	-5.61827	10.6087	7.67905	7.07317	4.23271	4.31194	2.83272	3.07318	1.73298	5.38053	5.68457	-17.6433	-17.0004	-18.1776
6.56511	3.56035	0.837847	-5.79161	10.6087	7.74893	6.47632	4.03032	4.17898	3.21372	2.52396	2.05779	5.07287	6.24196	-17.7504	-17.0011	-17.9748
6.45907	4.09644	0.445358	-5.43539	11.087	7.79802	6.76879	4.86754	4.33896	3.14888	2.25686	1.81277	5.3792	5.89028	-17.6891	-17.0017	-18.5856
6.10221	3.04325	1.42224	-5.5606	11.1739	7.85671	6.983	4.26985	4.21015	3.11129	0.323307	2.1379	5.48764	6.85868	-17.7541	-17.0022	-18.2686
6.66119	2.06948	-0.664284	-5.26632	11.2609	7.93489	6.77677	5.28806	4.51015	3.61677	2.02788	2.17799	5.33514	6.73531	-17.7986	-17.0026	-18.2186
6.76767	2.57581	5.80653	-5.17686	11.3478	8.00468	7.05219	5.09827	4.90636	4.15056	1.9414	1.93261	5.33827	6.84537	-16.6467	-17.0029	-16.6327
6.31024	3.04326	0.284457	-5.3173	11.3043	7.96655	6.81193	5.56919	4.62892	4.01385	3.01341	1.9726	5.69135	6.61852	-16.7956	-17.0032	-17.2551
6.45293	3.06555	-0.176074	-5.4835	11.5217	8.11834	6.58492	5.24169	4.10153	3.77818	2.85392	2.29836	5.46235	8.27582	-16.7214	-17.0036	-17.1077
6.25165	3.01098	0.801442	-5.50503	11.5217	7.99024	7.36381	5.75234	4.39085	3.94917	3.05542	2.05262	5.43043	8.02896	-17.7495	-17.0041	-18.7574
7.36927	3.59338	-0.00656593	-5.30514	11.5652	8.11739	7.09056	5.27687	5.05462	2.96918	2.26502	2.37871	5.02868	8.93939	-16.7592	-17.0047	-17.8704
7.23231	4.01875	0.596656	-5.34917	11.7391	8.07186	7.10877	5.38641	5.50128	3.75926	1.63547	2.41891	6.19085	9.5122	-16.6675	-17.0053	-15.7749
7.24	4.02662	0.663747	-5.31842	11.8261	8.52772	6.52533	5.42255	4.43172	3.43231	1.47967	2.45913	6.38756	9.12325	-16.6171	-17.0059	-15.65
6.95106	4.07978	3.36166	-5.45644	11.8696	8.57124	6.59456	6.10216	5.99756	2.73764	1.5109	2.49937	6.57796	6.08853	-17.7986	-17.0065	-17.7129
6.43595	4.04876	1.10912	-5.85279	11.913	8.60514	7.29218	5.65544	5.8116	4.34092	2.11084	2.53963	6.64945	7.47722	-17.6507	-17.0073	-18.0725
6.04017	4.0769	1.79612	-5.69719	12.087	8.60597	6.36666	6.09914	5.48565	3.13809	2.51068	2.57991	6.93262	7.23462	-17.6401	-17.008	-16.9487
6.82951	4.0396	1.20019	-5.55078	12.2609	8.5399	6.00187	5.42285	6.89445	2.97895	2.82914	2.62021	6.87219	8.67831	-17.6184	-17.0086	-16.4073
6.79148	4.02729	0.363881	-5.5525	12.4348	8.67076	6.23066	5.79661	5.13755	3.38246	2.25623	2.66054	6.03223	8.39309	-16.6051	-17.009	-16.8371
6.2057	4.00372	1.48948	-5.29853	12.3478	8.67584	6.67102	6.29523	6.39	2.05028	2.3852	2.70088	6.89354	8.21947	-17.776	-17.0093	-18.1616
6.96512	4.06733	3.22076	-5.25755	12.4348	8.6179	6.02136	6.54823	6.92736	1.83367	3.06391	2.74123	6.1028	8.44181	-17.6962	-17.0095	-17.8324
6.7043	4.04296	1.1716	-5.32728	12.3043	8.71138	6.17998	5.85106	6.91749	3.26556	3.42489	2.78161	6.91046	8.30247	-17.6356	-17.0097	-18.4978
6.73685	4.04517	0.762899	-5.34005	12.2174	8.34507	6.81647	6.74222	6.71357	3.89487	4.05979	2.82201	6.53701	9.85253	-17.6726	-17.0097	-18.0007
7.07038	4.06099	0.68971	-5.07206	12.0435	8.64562	6.65629	6.90107	6.61834	4.61344	3.56807	3.15015	6.18023	8.12863	-17.6092	-17.0096	-17.6446
