# Supplementary material for: A noninvasive flexible conformal sensor for accurate real-time monitoring of local cerebral edema based on electromagnetic induction
Source: PeerJ. 2020 Oct 6;8:e10079. doi: 10.7717/peerj.10079 (PMC7546241; doi:10.7717/peerj.10079)
Supplement: Data S1 [file peerj-08-10079-s003.zip › Simulation Results/S11_Phase_vs_Volume.xlsx]

## Sheet: 2019.5.30仿真结果S11_Phase_vs_Volum
x z	0	1	2	3	4	5	6	7	8	9	10	11	12	13	14	15	16	17	18	19	20
0	0.646195	0.648248	0.651726	0.645679	0.649127	0.649948	0.649826	0.651279	0.656076	0.659326	0.6559	0.659123	0.6608	0.667012	0.662395	0.668286	0.669292	0.669941	0.673859	0.674935	0.676922
1	0.653844	0.656559	0.654947	0.653508	0.658288	0.656017	0.658779	0.657954	0.661116	0.660592	0.666255	0.663689	0.665181	0.666773	0.668909	0.674368	0.670803	0.672121	0.67481	0.678493	0.674123
2	0.660769	0.660893	0.661766	0.660124	0.659918	0.663943	0.660251	0.664136	0.667472	0.666572	0.670111	0.66823	0.669691	0.670203	0.672242	0.671896	0.673173	0.674838	0.675121	0.674656	0.67755
3	0.667848	0.660872	0.665444	0.665431	0.665523	0.669231	0.668237	0.665908	0.666613	0.667378	0.670204	0.671778	0.671658	0.67109	0.674214	0.674862	0.67409	0.678023	0.675675	0.676425	0.676688
4	0.665964	0.670236	0.668932	0.669459	0.667416	0.668022	0.670675	0.670686	0.671862	0.672627	0.675481	0.675937	0.676066	0.674156	0.675795	0.674969	0.67721	0.672958	0.675201	0.678911	0.67484
5	0.670892	0.670426	0.671294	0.668715	0.670667	0.673983	0.673911	0.671675	0.674326	0.672388	0.672079	0.676439	0.676003	0.678858	0.676667	0.673901	0.677551	0.673648	0.679033	0.675828	0.677139
6	0.673452	0.673729	0.671185	0.673028	0.674308	0.676116	0.6746	0.670546	0.674463	0.674942	0.678168	0.673439	0.674611	0.676931	0.67602	0.678826	0.675001	0.675901	0.675904	0.681391	0.677138
7	0.676763	0.672215	0.673594	0.671276	0.676271	0.674395	0.675209	0.674906	0.675574	0.6771	0.676164	0.67647	0.675411	0.67483	0.677785	0.678699	0.674135	0.677549	0.678185	0.679549	0.675411
8	0.678031	0.675551	0.673084	0.678525	0.674309	0.676005	0.676002	0.676917	0.675829	0.675659	0.677438	0.676273	0.677147	0.678589	0.67651	0.677412	0.675607	0.678831	0.675066	0.677881	0.680967
9	0.675586	0.67352	0.677158	0.674747	0.675483	0.677448	0.675784	0.677323	0.678864	0.675344	0.677358	0.676964	0.675205	0.67884	0.676615	0.675053	0.673703	0.677112	0.67817	0.674072	0.678139
10	0.678341	0.677117	0.67466	0.675926	0.677665	0.676521	0.674447	0.675896	0.676354	0.676037	0.674011	0.678325	0.678523	0.676996	0.679706	0.674178	0.67832	0.677867	0.676495	0.679866	0.676433
11	0.676723	0.679902	0.6794	0.678669	0.676234	0.676886	0.680079	0.675245	0.67676	0.679995	0.677504	0.678729	0.680071	0.678878	0.67811	0.675656	0.67773	0.676609	0.678506	0.680718	0.67693
12	0.675216	0.678341	0.678247	0.6777	0.676854	0.677718	0.67709	0.676973	0.678145	0.675402	0.674521	0.677916	0.677711	0.680138	0.677646	0.678356	0.679056	0.676078	0.67716	0.677937	0.678379
13	0.678611	0.676101	0.675234	0.67884	0.67639	0.675082	0.675075	0.677852	0.680903	0.676066	0.681193	0.678637	0.678277	0.676887	0.675432	0.679641	0.67858	0.677506	0.67785	0.67949	0.680167
14	0.677995	0.679018	0.678433	0.67913	0.678983	0.679699	0.677463	0.67896	0.677227	0.677833	0.680225	0.675788	0.677665	0.679286	0.680763	0.68038	0.680661	0.675895	0.67797	0.67962	0.677401
15	0.67795	0.679206	0.678293	0.679561	0.676805	0.677068	0.678393	0.678497	0.680825	0.675276	0.678277	0.680605	0.680899	0.677003	0.67526	0.68017	0.675505	0.677065	0.679389	0.677585	0.676721
16	0.676211	0.680816	0.676469	0.677139	0.679592	0.677049	0.680891	0.677077	0.678476	0.677525	0.679384	0.67808	0.679217	0.6791	0.681309	0.680828	0.677583	0.679254	0.679296	0.681341	0.678092
17	0.678976	0.678927	0.680316	0.677002	0.67793	0.67942	0.677899	0.676746	0.678275	0.675655	0.679007	0.676417	0.676905	0.678828	0.68068	0.677051	0.680483	0.677427	0.678488	0.68215	0.680487
18	0.680836	0.676794	0.676486	0.674906	0.679262	0.675288	0.681402	0.678437	0.679345	0.68098	0.679336	0.678784	0.680186	0.675993	0.681247	0.679389	0.677914	0.680871	0.67782	0.677374	0.676889
19	0.678161	0.679729	0.679084	0.681009	0.678638	0.676915	0.678887	0.677603	0.677027	0.675989	0.676597	0.67827	0.678328	0.680408	0.677352	0.6767	0.679205	0.679306	0.679529	0.6782	0.679339
20	0.676179	0.678409	0.679627	0.678935	0.676857	0.678729	0.67694	0.679503	0.679801	0.680503	0.675633	0.673344	0.681432	0.679628	0.678368	0.67972	0.67986	0.678351	0.676606	0.677737	0.67809
no load	0.681632
