# Supplementary material for: A noninvasive flexible conformal sensor for accurate real-time monitoring of local cerebral edema based on electromagnetic induction
Source: PeerJ. 2020 Oct 6;8:e10079. doi: 10.7717/peerj.10079 (PMC7546241; doi:10.7717/peerj.10079)
Supplement: Data S1 [file peerj-08-10079-s003.zip › Simulation Results/S21_vs_Position_Flat.xlsx]

## Sheet: S21_vs_Position_Flat
X Z	0	1	2	3	4	5	6	7	8	9	10	11	12	13	14	15	16	17	18	19	20
0	-90.5468	-90.5472	-90.5478	-90.5506	-90.5417	-90.543	-90.5421	-90.5387	-90.5346	-90.5264	-90.5249	-90.5251	-90.5145	-90.5114	-90.5052	-90.5009	-90.5002	-90.4958	-90.4924	-90.4875	-90.4827
1	-90.5319	-90.5344	-90.5289	-90.5288	-90.5288	-90.5284	-90.5269	-90.5238	-90.5216	-90.5196	-90.5137	-90.5074	-90.5055	-90.5026	-90.4981	-90.4947	-90.4924	-90.4864	-90.4823	-90.4798	-90.4779
2	-90.5203	-90.5202	-90.5184	-90.5172	-90.5179	-90.516	-90.5164	-90.5128	-90.5077	-90.506	-90.5026	-90.4977	-90.4988	-90.4998	-90.4909	-90.4873	-90.4865	-90.4839	-90.4807	-90.4802	-90.4772
3	-90.5101	-90.5118	-90.5107	-90.5033	-90.5066	-90.5069	-90.5036	-90.5018	-90.4976	-90.4967	-90.497	-90.4916	-90.4892	-90.4876	-90.4855	-90.4854	-90.4816	-90.4752	-90.4794	-90.4734	-90.4734
4	-90.504	-90.4981	-90.4994	-90.4979	-90.4928	-90.4991	-90.4978	-90.4938	-90.4925	-90.4906	-90.4877	-90.4852	-90.4864	-90.485	-90.4828	-90.4784	-90.4752	-90.4757	-90.4748	-90.4706	-90.4689
5	-90.4933	-90.4939	-90.5041	-90.4921	-90.4933	-90.4889	-90.4816	-90.4872	-90.4855	-90.4815	-90.4941	-90.4787	-90.4799	-90.4918	-90.4789	-90.4769	-90.4718	-90.4732	-90.4718	-90.4657	-90.4683
6	-90.4852	-90.4879	-90.4856	-90.4869	-90.4843	-90.4857	-90.4865	-90.4846	-90.4791	-90.4843	-90.4811	-90.4789	-90.4753	-90.4729	-90.4751	-90.4719	-90.4722	-90.4698	-90.4682	-90.4695	-90.4678
7	-90.4834	-90.4808	-90.4816	-90.4828	-90.4823	-90.4833	-90.4832	-90.4796	-90.4775	-90.474	-90.477	-90.4734	-90.4761	-90.4712	-90.4699	-90.4697	-90.4681	-90.4685	-90.4685	-90.4691	-90.4652
8	-90.4757	-90.4744	-90.4796	-90.4767	-90.4868	-90.4778	-90.4782	-90.4769	-90.477	-90.4752	-90.4732	-90.474	-90.4701	-90.4705	-90.4694	-90.4646	-90.4689	-90.4662	-90.468	-90.4633	-90.4615
9	-90.4758	-90.474	-90.4732	-90.4751	-90.4738	-90.4735	-90.4728	-90.4734	-90.4746	-90.4751	-90.4704	-90.469	-90.4693	-90.4684	-90.468	-90.4659	-90.4655	-90.4673	-90.4679	-90.4618	-90.4627
10	-90.4732	-90.4703	-90.4715	-90.4733	-90.4723	-90.4704	-90.4716	-90.4717	-90.4716	-90.4708	-90.4651	-90.4682	-90.4663	-90.4684	-90.4674	-90.4673	-90.4636	-90.4654	-90.4617	-90.4635	-90.4606
11	-90.4678	-90.4703	-90.4672	-90.4644	-90.4666	-90.4711	-90.473	-90.4684	-90.4682	-90.466	-90.4696	-90.4656	-90.4662	-90.464	-90.4622	-90.4661	-90.4617	-90.464	-90.4602	-90.4656	-90.4624
12	-90.4684	-90.4686	-90.4668	-90.4659	-90.4689	-90.4692	-90.468	-90.4649	-90.4642	-90.4633	-90.4622	-90.4657	-90.4625	-90.4667	-90.4749	-90.4632	-90.4662	-90.4646	-90.4628	-90.4589	-90.4593
13	-90.4659	-90.4643	-90.4658	-90.468	-90.4677	-90.4662	-90.4671	-90.4654	-90.4673	-90.4677	-90.4643	-90.4663	-90.4637	-90.4648	-90.4626	-90.4636	-90.4645	-90.4622	-90.4614	-90.4635	-90.4595
14	-90.4646	-90.463	-90.4613	-90.4638	-90.4611	-90.4627	-90.4664	-90.4659	-90.466	-90.4623	-90.4621	-90.464	-90.4639	-90.4608	-90.4658	-90.4613	-90.4728	-90.4577	-90.4603	-90.457	-90.4586
15	-90.4663	-90.4626	-90.4631	-90.4665	-90.4634	-90.4644	-90.4652	-90.4624	-90.4616	-90.4631	-90.4617	-90.4618	-90.4618	-90.4622	-90.4619	-90.457	-90.4615	-90.4568	-90.4587	-90.459	-90.4603
16	-90.4612	-90.4626	-90.4633	-90.4618	-90.4619	-90.4544	-90.4582	-90.4631	-90.4622	-90.4599	-90.4653	-90.4624	-90.4609	-90.4619	-90.458	-90.4555	-90.4593	-90.4588	-90.462	-90.4607	-90.4563
17	-90.4587	-90.4591	-90.4581	-90.4606	-90.4614	-90.4631	-90.458	-90.4599	-90.4624	-90.4626	-90.4609	-90.4596	-90.4578	-90.4593	-90.4597	-90.4561	-90.4598	-90.4588	-90.4608	-90.4574	-90.455
18	-90.461	-90.4598	-90.4634	-90.4576	-90.4592	-90.4603	-90.458	-90.4595	-90.4627	-90.4619	-90.4625	-90.4627	-90.4601	-90.4587	-90.4615	-90.4591	-90.4593	-90.4601	-90.4615	-90.4549	-90.4576
19	-90.4599	-90.4623	-90.4583	-90.4569	-90.4615	-90.4603	-90.4594	-90.4595	-90.4592	-90.4589	-90.4593	-90.459	-90.463	-90.4574	-90.4562	-90.4598	-90.4594	-90.4584	-90.4569	-90.4607	-90.4586
20	-90.4605	-90.4569	-90.4598	-90.459	-90.456	-90.4586	-90.4604	-90.4599	-90.4625	-90.4606	-90.4625	-90.4571	-90.4577	-90.4615	-90.4576	-90.4574	-90.4574	-90.4583	-90.4583	-90.4551	-90.4584
no_load	-90.4587
